# Supplementary material for: Umbilical cord-derived CD362+ mesenchymal stromal cells for E. coli pneumonia: impact of dose regimen, passage, cryopreservation, and antibiotic therapy
Source: Stem Cell Res Ther. 2020 Mar 13;11:116. doi: 10.1186/s13287-020-01624-8 (PMC7071745; doi:10.1186/s13287-020-01624-8)
Supplement: Supplementary file 1 — Additional file 1: Supplemental S1. CD362 Isolation from Human Umbilical Cord Tissue. Figure S1. Isolation of CD362+ cells from human umbilical cords tissue by MACs. Figure S2. CD362+ UC-hMSCs reduce the severity of histologic injury following E. coli-induced lung injury. [file 13287_2020_1624_MOESM1_ESM.zip]

Archive with 3 entries (3 files):
- Figure S1.pdf
- Figure S2.pdf
- Supplemental Text.doc
